# Supplementary material for: Diagnostic differences in respiratory breathing patterns and work of breathing indices in children with Duchenne muscular dystrophy
Source: PLoS One. 2020 Jan 10;15(1):e0226980. doi: 10.1371/journal.pone.0226980 (PMC6953871; doi:10.1371/journal.pone.0226980)
Supplement: S1 Table — (XLSX) [file pone.0226980.s001.xlsx]

## Sheet: Sheet1
	Codes					%RC median +/- 10			PA <30			LBI <1.1			RR median +/- 5				Means of %RC			Means of PA			Means of LBI			Means of RR			Means of HR
	Healthy	Patients				Healthy	Patients		Healthy	Patients		Healthy	Patients		Healthy	Patients			Healthy	Patients		Healthy	Patients		Healthy	Patients		Healthy	Patients		Healthy	Patients
	1	3				0.830999	0.442557		0.717087	0.409477		0.931839	0.449709		0.987395	0.878409			55.7983	45.9186		25.119	62.1726		1.03894	1.32012		9.7479	7.59499		72	105
	9	7				0.86412	0.459071		0.974327	0.352507		0.958673	0.396755		0.64809	0.602876			45.0877	68.2799		43.2833	77.4668		1.16074	1.25301		16.5592	11.1486		80	90
	14	10				0.766539	0.344694		0.83715	0.455461		0.938931	0.439969		0.998728	0.420217			52.7799	48.8652		18.6164	66.7816		1.02799	1.25318		7.17239	14.6146		80	86
	15	11				0.612745	0.860656		0.591912	0.948258		0.604167	0.948258		0.634191	0.896516			58.6428	40.0051		39.2984	10.1614		1.1587	1.01655		10.0797	13.7833		94	72
	16	24				0.973451	0.431845		0.999368	0.541128		0.948799	0.549941		0.986094	0.775558			45.1312	35.9078		3.88685	47.876		1.0183	1.24242		17.748	10.7815		80	89
	20	39				0.693384	0.452924		0.875318	0.503566		0.872137	0.514265		0.998728	0.759629			56.1196	36.3053		20.0827	57.3752		1.03457	1.20492		10.5757	10.2318		68	112
	27	42				0.452794	0.369677		0.736031	0.269537		0.912653	0.248479		0.947335	0.512401			66.8882	48.7038		22.4342	99.4197		1.03353	1.28566		7.77778	11.584		81	105
	36					0.998755			0.999378			0.993155			0.998755				65.7934			7.9051			1.00921			13.2876			79
	38					0.449904			0.654754			0.696235			0.784939				58.3918			29.9713			1.1388			12.7569			91
						T-test 2	0.00811929		T-test 2	0.00368009		T-test 2	0.0016033		T-test 2	0.0441622			T-test 2	0.0744734		T-test 2	0.00566038		T-test 2	0.00237587		T-test 2	0.817545		T-test 2	0.0463339
					SEM	0.0677845	0.0655143		0.0511655	0.0827543		0.0441622	0.0821392		0.0516936	0.0693843			2.56786	4.20639		4.32999	10.4052		0.0212491	0.0373095		1.22129	0.87744		2.69831	5.24372
					Mean	0.738077	0.480203		0.820592	0.497134		0.872954	0.506768		0.887139	0.692229			56.0703	46.2837		23.3997	60.179		1.06898	1.22512		11.745	11.3913		80.5556	94.1429
